# Supplementary material for: Poly(N-vinyl formaldehyde)—Laponite XLG Nanocomposite Hydrogels: Synthesis and Characterization
Source: Gels. 2025 Dec 30;12(1):31. doi: 10.3390/gels12010031 (PMC12841149; doi:10.3390/gels12010031)
Supplement: Supplementary file 1 [file gels-12-00031-s001.zip]

Archive with 1 entries (1 files):
- gels-4056942-supplementary.pdf
